# Supplementary material for: Cyproheptadine, an epigenetic modifier, exhibits anti-tumor activity by reversing the epigenetic silencing of IRF6 in urothelial carcinoma
Source: Cancer Cell Int. 2021 Apr 19;21:226. doi: 10.1186/s12935-021-01925-9 (PMC8054409; doi:10.1186/s12935-021-01925-9)
Supplement: Supplementary file 2 — Additional file 2: Table S2. Genes that are upregulated in BFTC905 cells treated with CPH vs control (DMSO). [file 12935_2021_1925_MOESM2_ESM.xls]

## Sheet: BFTC-CGH1 vs. BFTC-CTL BFTC GA_
feature.ID	log2.Fold.Change	RPKM.CPH	RPKM.Control
MMP1	5.78928	307.15	5.55398
LAMC2	4.12385	436.517	25.038
NDRG1	3.88324	316.889	21.4751
LAMB3	3.85146	229.718	15.9144
HBEGF	3.75964	85.4082	6.30574
DUSP5	3.62505	222.201	18.0093
MXD1	3.59291	73.2633	6.07175
LAMA3	3.5759	98.2198	8.23657
IL1A	3.52257	57.593	5.01153
IER3	3.32524	662.898	66.1379
FOSL1	3.31183	184.061	18.5354
CDCP1	3.21325	57.5731	6.20777
PLEK2	3.18447	137.634	15.1392
RAC2	3.06894	53.0576	6.32273
IRF6	3.01388	113.05	13.996
ITGA2	2.89881	106.321	14.2558
TPBG	2.73542	46.5107	6.98411
BNIP3	2.66884	204.369	32.1377
PPP1R18	2.65808	52.485	8.31522
INA	2.58797	32.79	5.45362
ERRFI1	2.58498	229.349	38.2242
PTGS2	2.5194	77.7337	13.5579
GOLT1B	2.48934	74.0824	13.1931
PLEC	2.47877	109.961	19.7267
HERPUD1	2.46781	129.403	23.3916
AKAP12	2.46431	54.1045	9.80398
FERMT1	2.46142	71.1292	12.9148
VEGFA	2.4403	58.8073	10.835
EMP3	2.43364	47.8293	8.85309
SDCBP	2.41901	124.354	23.2522
IFT20	2.41595	32.377	6.06686
SH3KBP1	2.41145	38.5927	7.25415
ARG2	2.39037	93.9536	17.9201
ULBP2	2.38298	45.3401	8.69229
PJA2	2.37945	78.8517	15.154
BCL10	2.37121	26.3463	5.09231
BTG1	2.36348	66.649	12.9514
ELF3	2.33565	31.5923	6.25863
ALDOC	2.31054	65.652	13.2345
BNIP3L	2.30731	48.9428	9.88822
SPRY4	2.28936	24.8648	5.0865
PPP1R15A	2.28855	115.118	23.5625
PLAU	2.28815	112.924	23.1197
TSPAN13	2.26891	62.8611	13.0428
ZFP36	2.26004	39.6674	8.28123
GRB7	2.25057	38.8666	8.16746
KCTD11	2.24209	23.985	5.06996
ARF4	2.20477	344.709	74.7743
CCDC9	2.20416	23.4022	5.07854
BHLHE40	2.20149	91.6581	19.9276
NFKB2	2.20109	39.2601	8.538
CLDN4	2.17634	81.4562	18.0211
CHMP4C	2.17173	34.534	7.66463
IER2	2.1559	100.617	22.5777
PIGA	2.09449	23.9085	5.59822
HIST1H2BD	2.07899	41.3532	9.78745
ARID3B	2.06113	24.0994	5.77488
MAFF	2.05343	24.2143	5.83346
ETV5	2.04032	25.2251	6.13247
DNTTIP1	2.02616	107.307	26.3447
BCAR3	2.01944	21.5341	5.31149
PIM1	2.01287	42.5584	10.5451
TIPARP	2.00443	48.0331	11.9714
DUSP1	1.9695	44.3592	11.3267
ENO2	1.95004	36.9938	9.57432
EGR1	1.94478	27.4967	7.14238
SMURF1	1.93414	20.5355	5.37368
ANKZF1	1.92698	21.4194	5.63284
MIR22HG	1.89698	21.7117	5.82972
C1orf106	1.89685	20.9847	5.63499
YPEL5	1.89522	41.8239	11.2436
TNIP1	1.88812	46.3901	12.5327
YIPF5	1.8819	61.0883	16.5749
YIPF2	1.87731	69.4274	18.8975
GOLGA3	1.87153	28.3664	7.75208
TGIF1	1.85942	21.1566	5.8305
DDIT4	1.83235	688.337	193.29
SLC2A3	1.82443	24.295	6.85977
TMF1	1.8125	24.0541	6.84812
UPP1	1.78695	58.4644	16.942
YIF1A	1.76182	111.064	32.7501
IRF2BPL	1.74837	38.9793	11.6017
BLZF1	1.72	16.8692	5.12064
LRRC8A	1.70743	74.7632	22.8928
PPARD	1.6963	26.705	8.24051
FKBP14	1.68845	16.4057	5.09003
UFM1	1.68802	41.4727	12.8711
SYVN1	1.67897	29.8093	9.30962
DNAJB2	1.67619	22.0817	6.90955
SPIRE1	1.67528	22.2388	6.96309
SEC23IP	1.66051	37.2781	11.7921
COQ10B	1.65027	24.4764	7.79771
SEC24A	1.64893	25.3297	8.07708
RCOR1	1.63792	27.6487	8.88407
CDKN1A	1.63619	150.019	48.2617
UPK1B	1.63086	25.546	8.24866
TRIM8	1.62943	41.5759	13.438
CD55	1.62149	31.9588	10.3866
PHLDA1	1.61558	56.0386	18.2872
CDK2AP2	1.61229	56.8015	18.5786
SLC35E1	1.60461	15.6525	5.14691
TAF13	1.5974	52.2701	17.2738
P4HA1	1.59415	76.1051	25.2074
GOLPH3L	1.59148	21.262	7.05535
ARHGEF2	1.58148	19.9166	6.65493
DEDD2	1.5785	32.7954	10.9809
CDKN2D	1.5774	18.1672	6.08756
KRT6B	1.57283	38.7682	13.0319
HSPA5	1.56329	835.648	282.765
SDC4	1.56268	219.027	74.1456
JMJD6	1.5602	19.4611	6.59935
INSIG2	1.55789	27.6579	9.39394
RRAS	1.55356	19.7728	6.73598
LDLR	1.54546	106.844	36.6031
MON1B	1.52933	22.8003	7.8989
ITPKC	1.51247	17.7464	6.22031
PGM3	1.51141	26.3704	9.24989
RIOK3	1.49795	28.1265	9.95838
RECQL	1.4935	44.8101	15.9143
CHAC1	1.49245	23.4311	8.32762
ELOVL5	1.49142	112.764	40.1061
TACC1	1.48042	14.1193	5.06014
CREB3	1.47649	55.0984	19.8002
ZRANB1	1.47239	17.3135	6.23954
UBAP1	1.47146	54.7896	19.7581
FOXO3	1.46889	22.2092	8.02331
RAB22A	1.46811	15.4098	5.56995
PLOD2	1.46703	22.1413	8.00911
ELL2	1.464	42.2052	15.2988
LARP6	1.4625	19.01	6.89806
GOLGA2	1.46226	48.9541	17.7666
CAMLG	1.46098	46.7809	16.993
EHF	1.45075	27.8905	10.2032
GABARAPL1	1.44627	34.2319	12.5621
RNF19B	1.44597	26.7822	9.83028
OSBP	1.44437	40.9679	15.0537
E2F7	1.42809	15.249	5.66689
GOLGA5	1.41878	41.7659	15.6216
CITED2	1.41232	63.8781	23.9995
DIS3	1.4098	33.4761	12.5992
ARFGAP3	1.40974	30.0431	11.3076
ZFPL1	1.40416	25.9115	9.79035
CRY1	1.40333	16.1825	6.11787
OSBPL2	1.3954	30.6135	11.6374
KLF5	1.3953	75.2668	28.6139
NUMB	1.39264	15.023	5.72177
MAP1LC3B	1.38999	65.989	25.1792
HPCAL1	1.37994	13.8571	5.32439
UCA1	1.37245	284.098	109.729
TM9SF2	1.36903	113.579	43.972
FAM107B	1.36806	19.1398	7.41496
OXSR1	1.35755	29.3054	11.4363
CIR1	1.3524	17.6987	6.93149
NRBF2	1.33651	51.3634	20.3388
SERPINE1	1.33436	103.058	40.8695
SERTAD1	1.32921	14.4664	5.75742
STAT2	1.31618	13.9454	5.60041
LRP10	1.31582	34.5539	13.8802
YIPF3	1.30935	49.7273	20.0651
INPPL1	1.30832	31.6656	12.7863
TFG	1.29225	55.6866	22.7375
TMEM87B	1.28881	15.1696	6.20875
CYTH1	1.2857	18.6398	7.64551
FAM177A1	1.28314	14.9832	6.15662
EIF2AK3	1.28304	17.4866	7.18577
ST3GAL1	1.28162	13.0114	5.35205
TMEM45B	1.27365	14.7937	6.11888
SIPA1L1	1.26949	12.8475	5.32923
LPIN2	1.26361	17.3469	7.22501
NCF2	1.26126	16.413	6.84718
ZFP36L1	1.25731	29.2849	12.2505
SMAP1	1.24973	14.8378	6.23968
SOX4	1.23971	24.4157	10.339
MEST	1.23868	34.2497	14.5137
MBNL2	1.23667	18.1141	7.68673
MED10	1.23357	45.8961	19.518
CLK1	1.23124	23.2295	9.89459
MKRN1	1.22572	30.334	12.9703
PHF1	1.22399	14.8827	6.37127
BACH1	1.2229	13.5872	5.82105
GFPT1	1.21563	34.7712	14.9719
MED8	1.20823	35.1414	15.2091
UBC	1.20611	769.423	333.495
AKTIP	1.20563	13.9431	6.04544
TNFAIP1	1.19708	37.3525	16.2916
RAB5A	1.19212	26.5478	11.6189
COG3	1.18723	16.4061	7.20466
RAP2B	1.18437	17.5118	7.70551
SMOX	1.17126	28.918	12.8405
CHD2	1.17035	16.4104	7.29135
IBTK	1.16266	21.7891	9.73296
SEC61G	1.1609	64.6314	28.9053
AFF4	1.15746	22.1401	9.92543
DAPK3	1.14318	30.1597	13.6551
SLC39A9	1.13529	19.5912	8.91876
ENTPD4	1.12881	12.6786	5.79783
SPRR3	1.11908	37.1397	17.0987
GPR107	1.11894	26.7822	12.3314
RGP1	1.11519	18.8627	8.70759
SEC16A	1.11239	26.9849	12.4812
RALGPS2	1.10971	11.7727	5.45532
POLR3D	1.10567	19.6532	9.13256
COPA	1.10214	76.9385	35.8399
SEC24D	1.09817	13.6279	6.36573
H1F0	1.09635	340.935	159.455
MOB3A	1.09314	11.8461	5.55274
FBXL12	1.09057	17.9973	8.45109
EPHA2	1.09031	41.7556	19.6109
SEL1L	1.08668	20.5668	9.68373
KDELR3	1.08544	30.0089	14.1416
C12orf23	1.08469	25.1978	11.8806
P4HA2	1.08455	12.4611	5.87591
TMEM39A	1.08101	18.2274	8.61606
COL4A2	1.0762	19.6695	9.32876
MUT	1.0749	18.0627	8.57442
ZFAND2A	1.06817	25.378	12.1034
GCC1	1.06684	13.5787	6.482
ARL5B	1.06626	20.035	9.5678
JMJD1C	1.04938	13.2737	6.41356
MYADM	1.04614	31.8004	15.3997
SRPR	1.04607	59.761	28.9414
C1orf63	1.04538	11.2367	5.4444
SNX9	1.04376	26.2776	12.7462
SRP54	1.03926	50.9829	24.8071
PIKFYVE	1.03191	10.2849	5.02992
POFUT2	1.02855	10.5985	5.19541
CCDC50	1.01826	15.4301	7.61801
COPB1	1.01798	69.394	34.2672
ATP2B4	1.01785	14.4939	7.15785
MALAT1	1.01737	88.9871	43.9611
CHKA	1.01407	29.5801	14.6466
COPB2	1.01164	50.3563	24.9759
WASL	1.01132	18.4703	9.16297
